# Supplementary material for: Facilitation of motor adaptation using multiple gait rehabilitation interventions
Source: Front Rehabil Sci. 2024 Oct 10;5:1238139. doi: 10.3389/fresc.2024.1238139 (PMC11499191; doi:10.3389/fresc.2024.1238139)
Supplement: Supplementary file 1 [file Table1.xlsx]

## Sheet: Sheet1
SLA (adaptation)		Single	Double		STA (adaptation)		Single	Double
	T-SC	-4281.28	-5219.32			T-SC	-4528.91	-5019.62
	T-CS	-3794.83	-4163.65			T-CS	-5198.11	-5449.42
	T-Sc	-5717.87	-6069.11			T-Sc	-4231.44	-4744.24
	T-cS	-4878.77	-5530.22			T-cS	-6338.5	-6490.49
SLA (de-adaptation)		Single	Double				Single	Double
	T-SC	-8300.5	-8653.12		STA (de-adaptation)	T-SC	-8427.95	-8453.07
	T-CS	-7273.1	-7453.64			T-CS	-7857.15	-8105.16
	T-Sc	-7924.38	-7905.13			T-Sc	-7347.23	-7349.89
	T-cS	-6607.55	-6940.12			T-cS	-6502.64	-6753.72
