# Supplementary material for: Facilitation of motor adaptation using multiple gait rehabilitation interventions
Source: Front Rehabil Sci. 2024 Oct 10;5:1238139. doi: 10.3389/fresc.2024.1238139 (PMC11499191; doi:10.3389/fresc.2024.1238139)
Supplement: Supplementary file 2 [file Table2.xlsx]

## Sheet: Sheet1
AIC (single)					AIC (single)
SLA	A1	A2	PA		STA	A1	A2	PA
T1	-3569.47	-4281.29	-8280.89		T1	-4103.86	-4586.16	-8381.86
T2	-6192.87	-3791.06	-7273.1		T2	-4598.72	-5224.39	-7857.11
T3	-5024.03	-5628.37	-7916.16		T3	-5900.94	-4265.3	-7301.53
T4	-5611.34	-4926.35	-6680.86		T4	-4136.42	-6338.55	-6631.12
AIC (double)					AIC (double)
SLA	A1	A2	PA		STA	A1	A2	PA
T1	-3917.62	-5219.29	-8566.73		T1	-4413.41	-4934.35	-8661.34
T2	-6491.07	-4088.74	-7461.41		T2	-5118.12	-5450.7	-8105.16
T3	-5148.74	-6054.41	-7905.01		T3	-6416.44	-4714.6	-7302.99
T4	-5875.44	-5530.24	-7014.66		T4	-4348.35	-6664.6	-6796.44

## Sheet: S-2 (removed)
AIC (single-component model)					AIC (single-component model)
Step length	A1	A2	PA		Step time	A1	A2	PA
T1	-3555.97	-4029.81	-7724.28		T1	-3937.21	-4140.02	-7467.25
T2	-5515.49	-3351.39	-6682.36		T2	-4090.17	-4510.72	-7158.28
T3	-4356.74	-5072.6	-7371.52		T3	-5336.96	-4243.35	-6493.1
T4	-4981.77	-4300.45	-6029.15		T4	-3627.45	-5589.92	-5837.05
AIC (double-component model)					AIC (double-component model)
Step length	A1	A2	PA		Step time	A1	A2	PA
T1	-3866.65	-4967.88	-8011.81		T1	-4250.79	-4486.18	-7742.03
T2	-5750.43	-3598.64	-6861.76		T2	-4613.71	-4736.92	-7305.92
T3	-4482.17	-5492.45	-7362.75		T3	-5856.46	-4549.45	-6495.72
T4	-5206.39	-4835.95	-6340.35		T4	-3843.37	-5906.6	-6001.85
