# Supplementary material for: Facilitation of motor adaptation using multiple gait rehabilitation interventions
Source: Front Rehabil Sci. 2024 Oct 10;5:1238139. doi: 10.3389/fresc.2024.1238139 (PMC11499191; doi:10.3389/fresc.2024.1238139)
Supplement: Supplementary file 3 [file Datasheet1.zip]

Archive with 26 entries (24 files):
- residual/SLA/
- residual/SLA/SLA_T-C_double.jpg
- residual/SLA/SLA_T-C_single.jpg
- residual/SLA/SLA_T-CS_double.jpg
- residual/SLA/SLA_T-CS_single.jpg
- residual/SLA/SLA_T-cSI_double.jpg
- residual/SLA/SLA_T-cSI_single.jpg
- residual/SLA/SLA_T-S_double.jpg
- residual/SLA/SLA_T-S_single.jpg
- residual/SLA/SLA_T-SC_double.jpg
- residual/SLA/SLA_T-SC_single.jpg
- residual/SLA/SLA_T-ScI_double.jpg
- residual/SLA/SLA_T-ScI_single.jpg
- residual/STA/
- residual/STA/STA_T-C_double.jpg
- residual/STA/STA_T-C_single.jpg
- residual/STA/STA_T-CS_double.jpg
- residual/STA/STA_T-CS_single.jpg
- residual/STA/STA_T-cSI_double.jpg
- residual/STA/STA_T-CSI_single.jpg
- residual/STA/STA_T-S_double.jpg
- residual/STA/STA_T-S_single.jpg
- residual/STA/STA_T-SC_double.jpg
- residual/STA/STA_T-SC_single.jpg
- residual/STA/STA_T-SCI_double.jpg
- residual/STA/STA_T-SCI_single.jpg
